# Supplementary material for: Dataset on genetic and physiological adults׳ responses to social distress
Source: Data Brief. 2017 Jul 5;13:742–8. doi: 10.1016/j.dib.2017.06.057 (PMC5512186; doi:10.1016/j.dib.2017.06.057)
Supplement: Supplementary file 2 — Supplementary material [file mmc2.zip]

Archive with 1 entries (1 files):
- DNA Cry OXTR 5HTTLPR & ASQ ECR-R - DataInBrief.csv
