# Supplementary material for: Dataset on genetic and physiological adults׳ responses to social distress
Source: Data Brief. 2017 Jul 5;13:742–8. doi: 10.1016/j.dib.2017.06.057 (PMC5512186; doi:10.1016/j.dib.2017.06.057)
Supplement: Supplementary file 2 — Supplementary material [file mmc2.zip › DNA Cry OXTR 5HTTLPR & ASQ ECR-R - DataInBrief.csv]

Subject	Audio	NoseT	HR	rs53576	rs2254298	X5HTTLPR	ASQ_Trust	ASQ_Intimacy	ASQ_Relat	ASQ_Approv	ASQ_Worry	ECRR_Anx	ECRR_Avoid
ALE18FRA	ic	2.192996368	2.817355737	AG	GG	LL	30	31	17	24	26	51	50
ALE18FRA	wc	2.257174587	3.23068907	AG	GG	LL	30	31	17	24	26	51	50
ALE18FRA	mc	2.17194298	1.01068907	AG	GG	LL	30	31	17	24	26	51	50
AND09DIP	ic	1.429929345	5.688177329	GG	AA	LL	35	29	16	17	27	46	47
AND09DIP	mc	1.351476229	4.248177329	GG	AA	LL	35	29	16	17	27	46	47
AND09DIP	wc	1.378170464	5.834843996	GG	AA	LL	35	29	16	17	27	46	47
AND15BAI	ic	-0.594576215	5.755847633	AG	GA	SS	30	38	26	21	30	63	47
AND15BAI	mc	-0.658676003	5.542514299	AG	GA	SS	30	38	26	21	30	63	47
AND15BAI	wc	-0.811621461	5.395847633	AG	GA	SS	30	38	26	21	30	63	47
AND22LUC	ic	-1.840130351	2.607308774	GG	GA	LL	34	24	10	16	24	37	57
AND22LUC	mc	-1.911814684	4.200642107	GG	GA	LL	34	24	10	16	24	37	57
AND22LUC	wc	-0.978474363	5.320642107	GG	GA	LL	34	24	10	16	24	37	57
ANT19FER	wc	0.633538339	2.335140971	AG	GG	SL	34	32	15	19	24	61	59
ANT19FER	mc	0.62067443	1.561807638	AG	GG	SL	34	32	15	19	24	61	59
ANT19FER	ic	0.531881574	1.128474305	AG	GG	SL	34	32	15	19	24	61	59
DAN25SER	ic	1.274912851	-1.605128723	AG	AA	SL	31	39	21	33	35	78	45
DAN25SER	mc	1.162100193	-1.618462056	AG	AA	SL	31	39	21	33	35	78	45
DAN25SER	wc	1.173042923	-0.51179539	AG	AA	SL	31	39	21	33	35	78	45
DAV16GUG	ic	-2.592930261	3.422648912	AA	GG	LL	33	25	9	9	21	45	50
DAV16GUG	mc	-2.751297181	3.375982246	AA	GG	LL	33	25	9	9	21	45	50
DAV16GUG	wc	-1.424997433	2.549315579	AA	GG	LL	33	25	9	9	21	45	50
DAV20ROS	ic	1.054263684	-0.276559466	AA	GG	SL	33	36	23	18	28	58	35
DAV20ROS	wc	0.996989756	0.670107201	AA	GG	SL	33	36	23	18	28	58	35
DAV20ROS	mc	0.991664189	0.870107201	AA	GG	SL	33	36	23	18	28	58	35
EMA27SAI	ic	0.952875172	-1.499246975	GG	GG	LL	34	26	15	17	29	70	38
EMA27SAI	wc	1.008653856	-0.779246975	GG	GG	LL	34	26	15	17	29	70	38
EMA27SAI	mc	0.860705497	-1.285913642	GG	GG	LL	34	26	15	17	29	70	38
EMI27BER	ic	-0.742394865	1.887209938	GG	GG	SL	33	25	13	11	22	55	48
EMI27BER	mc	-1.051432333	3.407209938	GG	GG	SL	33	25	13	11	22	55	48
EMI27BER	wc	-1.468635206	2.987209938	GG	GG	SL	33	25	13	11	22	55	48
EUG5FES	ic	0.753459965	1.000476627	AG	GA	SS	26	25	22	17	34	56	6
EUG5FES	mc	0.800690794	1.587143294	AG	GA	SS	26	25	22	17	34	56	6
EUG5FES	wc	0.619960839	1.087143294	AG	GA	SS	26	25	22	17	34	56	6
FAB26ROM	ic	-0.261820605	-1.003355835	GG	GA	SL	18	33	23	25	29	94	41
FAB26ROM	mc	-0.285331379	-2.463355835	GG	GA	SL	18	33	23	25	29	94	41
FAB26ROM	wc	-0.144688787	-0.096689168	GG	GA	SL	18	33	23	25	29	94	41
FER12MAR	ic	-2.470625515	3.062425284	GG	GA	SL	36	26	16	21	27	49	49
FER12MAR	mc	-2.501023495	3.302425284	GG	GA	SL	36	26	16	21	27	49	49
FER12MAR	wc	-2.933603577	2.475758618	GG	GA	SL	36	26	16	21	27	49	49
FLO23MEI	ic	-0.196936096	-0.835711488	AA	GG	LL	33	34	21	16	26	52	51
FLO23MEI	mc	-0.340131203	-1.489044822	AA	GG	LL	33	34	21	16	26	52	51
FLO23MEI	wc	-0.283567041	-0.709044822	AA	GG	LL	33	34	21	16	26	52	51
FON17SCA	mc	-5.135394618	-10.80857028	AG	GG	SS	34	32	14	14	20	50	71
FON17SCA	ic	-5.172041483	-11.72190362	AG	GG	SS	34	32	14	14	20	50	71
FON17SCA	wc	-5.272049248	-10.75523695	AG	GG	SS	34	32	14	14	20	50	71
FRA	ic	-3.621823665	-0.757668641	AA	GG	SL	19	38	25	23	32	84	43
FRA	mc	-3.810837449	0.755664692	AA	GG	SL	19	38	25	23	32	84	43
FRA	wc	-4.30877416	-0.304335308	AA	GG	SL	19	38	25	23	32	84	43
FRA10LAN	ic	-3.732807154	4.759792337	GG	GG	SL	27	27	22	19	20	49	27
FRA10LAN	mc	-3.35876755	3.506459004	GG	GG	SL	27	27	22	19	20	49	27
FRA10LAN	wc	-3.506451883	1.279792337	GG	GG	SL	27	27	22	19	20	49	27
FRA26MAZ	wc	1.544919099	2.910921194	AA	GG	SS	39	25	12	18	30	50	54
FRA26MAZ	mc	1.485471224	1.277587861	AA	GG	SS	39	25	12	18	30	50	54
FRA26MAZ	ic	1.486157693	0.977587861	AA	GG	SS	39	25	12	18	30	50	54
GIU01UBE	ic	-0.458505906	2.693937871	AG	GG	SS	30	44	20	27	35	68	19
GIU01UBE	mc	-0.465050266	1.460604537	AG	GG	SS	30	44	20	27	35	68	19
GIU01UBE	wc	-0.456470185	0.760604537	AG	GG	SS	30	44	20	27	35	68	19
GIU24RIZ	mc	0.595756563	-0.210128041	AG	GA	SL	28	31	17	28	37	67	38
GIU24RIZ	wc	0.586730743	0.376538626	AG	GA	SL	28	31	17	28	37	67	38
GIU24RIZ	ic	0.609389645	1.176538626	AG	GA	SL	28	31	17	28	37	67	38
GIU28VAC	ic	1.36139083	-1.531399578	AG	GG	SL	32	45	23	30	45	86	42
GIU28VAC	mc	1.254290851	1.788600422	AG	GG	SL	32	45	23	30	45	86	42
GIU28VAC	wc	1.226208148	-0.831399578	AG	GG	SL	32	45	23	30	45	86	42
LOR12MUR	ic	3.03222837	-1.02916556	GG	GG	LL	29	33	16	30	32	59	49
LOR12MUR	mc	2.813849803	-0.615832226	GG	GG	LL	29	33	16	30	32	59	49
LOR12MUR	wc	2.780043164	-0.622498893	GG	GG	LL	29	33	16	30	32	59	49
LOR15CIR	ic	0.022627498	-1.578422693	GG	GG	SS	30	22	18	18	30	55	54
LOR15CIR	wc	0.086181759	3.43491064	GG	GG	SS	30	22	18	18	30	55	54
LOR15CIR	mc	0.0147102	-4.40508936	GG	GG	SS	30	22	18	18	30	55	54
LOR6PAR	ic	0.240828593	-3.170658933	GG	GG	LL	24	38	36	34	42	95	36
LOR6PAR	mc	0.200047774	-1.643992266	GG	GG	LL	24	38	36	34	42	95	36
LOR6PAR	wc	0.214757928	-3.803992266	GG	GG	LL	24	38	36	34	42	95	36
LUC19CAP	ic	2.893120619	0.635344021	GG	GA	SL	38	26	16	15	25	60	46
LUC19CAP	mc	2.880943178	0.635344021	GG	GA	SL	38	26	16	15	25	60	46
LUC19CAP	wc	2.893258845	0.635344021	GG	GA	SL	38	26	16	15	25	60	46
MAR18FAI	ic	0.042773546	-1.7626049	GG	GG	SL	37	41	18	30	32	82	33
MAR18FAI	mc	0.155838582	-1.8626049	GG	GG	SL	37	41	18	30	32	82	33
MAR18FAI	wc	-0.137112302	-1.469271567	GG	GG	SL	37	41	18	30	32	82	33
MAR9TES	mc	2.060557235	0.57133579	AG	GG	SS	30	26	9	19	16	32	51
MAR9TES	ic	1.995133823	2.258002457	AG	GG	SS	30	26	9	19	16	32	51
MAR9TES	wc	1.973460749	0.25133579	AG	GG	SS	30	26	9	19	16	32	51
MAS27BER	ic	-2.613266133	1.37690357	GG	GG	SS	20	39	19	21	31	74	33
MAS27BER	mc	-2.597167511	1.17690357	GG	GG	SS	20	39	19	21	31	74	33
MAS27BER	wc	-2.757569762	0.85690357	GG	GG	SS	20	39	19	21	31	74	33
MAT15APO	ic	0.533557031	6.620589338	AG	GG	SS	32	19	8	18	26	41	49
MAT15APO	mc	0.311631968	7.400589338	AG	GG	SS	32	19	8	18	26	41	49
MAT15APO	wc	0.735288733	5.053922671	AG	GG	SS	32	19	8	18	26	41	49
MAT26CAL	ic	-0.666697292	-3.042872802	AA	GG	LL	33	25	19	12	25	47	52
MAT26CAL	mc	-0.801636139	-3.089539468	AA	GG	LL	33	25	19	12	25	47	52
MAT26CAL	wc	-0.349269609	-1.049539468	AA	GG	LL	33	25	19	12	25	47	52
MAT26RAF	ic	-1.168558708	-4.814516883	AG	GG	SS	32	31	10	17	26	48	26
MAT26RAF	mc	-0.963181888	-3.84118355	AG	GG	SS	32	31	10	17	26	48	26
MAT26RAF	wc	-1.297652089	-5.567850217	AG	GG	SS	32	31	10	17	26	48	26
MIC08GER	ic	-4.93438744	0.878480111	GG	GG	SL	27	34	19	19	30	58	43
MIC08GER	mc	-5.072119142	-0.954853222	GG	GG	SL	27	34	19	19	30	58	43
MIC08GER	wc	-5.341535177	-0.748186555	GG	GG	SL	27	34	19	19	30	58	43
MIC09MAZ	ic	0.572898111	2.857427291	AG	GG	LL	31	32	18	25	34	55	43
MIC09MAZ	mc	0.522709021	1.270760625	AG	GG	LL	31	32	18	25	34	55	43
MIC09MAZ	wc	0.688736201	6.237427291	AG	GG	LL	31	32	18	25	34	55	43
MIC19ZUG	ic	-0.383092155	-3.823224339	AA	GG	LL	31	35	30	22	36	54	49
MIC19ZUG	mc	-0.519111956	-5.489891006	AA	GG	LL	31	35	30	22	36	54	49
MIC19ZUG	wc	-0.911802308	-4.896557673	AA	GG	LL	31	35	30	22	36	54	49
NIC12PEL	ic	-4.013391519	-11.89173545	GG	GA	LL	34	24	13	24	32	75	48
NIC12PEL	mc	-3.79949014	-9.985068782	GG	GA	LL	34	24	13	24	32	75	48
NIC12PEL	wc	-4.04649616	-9.365068782	GG	GA	LL	34	24	13	24	32	75	48
OMA20CES	wc	1.938561105	-2.549539468	GG	GG	SS	33	33	11	12	22	38	40
OMA20CES	mc	1.951357843	-2.976206135	GG	GG	SS	33	33	11	12	22	38	40
OMA20CES	ic	1.956478013	-1.656206135	GG	GG	SS	33	33	11	12	22	38	40
OUS23HAS	ic	1.000075379	2.863227195	GG	GG	LL	36	33	18	28	39	82	45
OUS23HAS	mc	0.989365226	1.096560529	GG	GG	LL	36	33	18	28	39	82	45
OUS23HAS	wc	0.968793298	2.003227195	GG	GG	LL	36	33	18	28	39	82	45
PAO05GAL	mc	-1.850739951	2.247411195	AG	GG	SL	24	43	18	30	26	81	25
PAO05GAL	ic	-1.912621527	3.580744529	AG	GG	SL	24	43	18	30	26	81	25
PAO05GAL	wc	-1.973394581	1.660744529	AG	GG	SL	24	43	18	30	26	81	25
RUD01BON	mc	-0.392307497	0.391084881	AG	GA	LL	31	27	15	16	23	31	42
RUD01BON	ic	-0.286950478	-0.542248452	AG	GA	LL	31	27	15	16	23	31	42
RUD01BON	wc	-0.375494839	-0.388915119	AG	GA	LL	31	27	15	16	23	31	42
SAL06DIS	ic	0.337283252	-1.956894011	AG	GA	SS	34	32	15	9	22	55	51
SAL06DIS	mc	0.322940017	-3.196894011	AG	GA	SS	34	32	15	9	22	55	51
SAL06DIS	wc	0.287875371	-2.116894011	AG	GA	SS	34	32	15	9	22	55	51
STE28SCA	ic	0.35856729	0.822017391	GG	GG	SL	27	23	11	23	30	41	46
STE28SCA	mc	0.453013417	-1.137982609	GG	GG	SL	27	23	11	23	30	41	46
STE28SCA	wc	0.410808409	0.848684058	GG	GG	SL	27	23	11	23	30	41	46
TOM09BEN	ic	1.242828236	-2.362154527	AA	GG	SL	26	19	11	16	20	54	44
TOM09BEN	mc	1.182402299	-2.428821194	AA	GG	SL	26	19	11	16	20	54	44
TOM09BEN	wc	1.468445397	-4.802154527	AA	GG	SL	26	19	11	16	20	54	44
